# Supplementary material for: Evaluation of the Universal Salt Iodization (USI) surveillance system in Tanzania, 2022
Source: PLoS One. 2024 Apr 19;19(4):e0299025. doi: 10.1371/journal.pone.0299025 (PMC11029623; doi:10.1371/journal.pone.0299025)
Supplement: S1 Dataset — (XLSX) [file pone.0299025.s001.xlsx]

## Sheet: Sheet1
region	QUESTIONAIRE #	Institution	cadre	SOURCE OF FUND	INTERGATION WITH OTHER SYSTEM	time taken to collect information on a single sample.	time spent to analyse data and prepare a report.	was the USI system able to cope with the change, when shifted from TFDA to TBS	%percentage of the time the sytem operate fully	Are the reports submitted timely from the lower level	Timeliness in data entry in three councils in the Kigoma region				have you received training in USI?	How many out of those trained use the USI system to generate reports	Have you ever received an incomplete reporting form in the system or during supervision?	Did you receive suportive supervision for the past two years?	Salt sample collected	negative sample	positive samples
											Quarter 1	Quarter 2	Quarter 3	Quarter 4
kigoma	1	Kigoma RS	Health officer	Govt	yes	less tha 2min	>week	yes	More than 75%	Yes	NA	NA	NA	NA	No	NA	No	NO	NA	NA	NA
kigoma	2	Kigoma RS	Nutritionist	Govt	yes	less tha 2min	<week	yes	More than 75%	Yes	NA	NA	NA	NA	No	NA	No	NO	NA	NA	NA
kigoma	3	KIGOMA MC	Health officer	Govt	yes	less tha 2min	they don’t	yes	More than 75%	NA	NA	NA	NA	NA	No	NA	No	NO	1715	279	1436
kigoma	4	KIGOMA MC	Nutritionist	Govt	yes	3-5 min	>week	yes	More than 75%	Yes	100	100	100	91	No	NA	No	NO	NA	NA	NA
kigoma	5	KASULU TC	Health officer	Govt	yes	less tha 2min	>week	yes	More than 75%	NA	NA	NA	NA	NA	No	NA	No	NO	4178	1050	3124
kigoma	6	KASULU TC	Nutritionist	Govt	yes	less tha 2min	<week	yes	More than 75%	Yes	87	100	100	100	No	NA	No	NO	NA	NA	NA
kigoma	7	KIBONDO DC	Health officer	Govt	yes	less tha 2min	>week	yes	More than 75%	NA	NA	NA	NA	NA	No	NA	No	NO	1920	35	1885
kigoma	8	KIBONDO DC	Nutritionist	Govt	yes	less tha 2min	<week	yes	More than 75%	Yes	100	92	93	100	No	NA	No	NO	NA	NA	NA
kigoma	9	KIBONDO DC(WARD)	Health officer	Govt	yes	less tha 2min	they don’t	yes	More than 75%	NA	NA	NA	NA	NA	No	NA	NA	NO	NA	NA	NA
kigoma	10	KIBONDO DC(WARD)	Health officer	Govt	yes	less tha 2min	they don’t	yes	More than 75%	NA	NA	NA	NA	NA	No	NA	NA	NO	NA	NA	NA
kigoma	11	TFNC	USI FP	Govt	yes	less tha 2min	<week	yes	More than 75%	NA	NA	NA	NA	NA	No	NA	No	NA	NA	NA	NA
kigoma	12	PO-LARG	USI FP	Govt	yes	3-5 Min	<week	yes	More than 75%	Yes	NA	NA	NA	NA	No	NA	No	NA	NA	NA	NA
